# Supplementary material for: Patient distrust in pharmaceutical companies: an explanation for women under-representation in respiratory clinical trials?
Source: BMC Med Ethics. 2020 Aug 13;21:72. doi: 10.1186/s12910-020-00509-y (PMC7424561; doi:10.1186/s12910-020-00509-y)
Supplement: Supplementary file 1 — Additional file 1. Questionnaire PROTOACCEPT - French/English bilingual version. [file 12910_2020_509_MOESM1_ESM.zip]

Archive with 2 entries (2 files):
- PROTOACCEPT1_bilingual_questionnaireR5.docx
- PROTOACCEPT1_english_questionnaireR5.docx
